# Supplementary material for: Obstacles to the spread of unintuitive beliefs
Source: Evol Hum Sci. 2019 Oct 14;1:e10. doi: 10.1017/ehs.2019.10 (PMC10427286; doi:10.1017/ehs.2019.10)
Supplement: Supplementary file 1 [file S2513843X19000100sup001.zip]

Archive with 4 entries (3 files):
- S2513843X19000100sup001/ESM stimuli.pdf
- S2513843X19000100sup001/ESM.docx
- S2513843X19000100sup001/title page.docx
- S2513843X19000100sup001/
